# Supplementary material for: Risk Perception, Perceived Government Coping Validity, and Individual Sleep Problems in the Early Stage of the COVID-19 Pandemic in China: Mediation Analysis Based on Negative Emotions
Source: Healthcare (Basel). 2023 Mar 30;11(7):986. doi: 10.3390/healthcare11070986 (PMC10094412; doi:10.3390/healthcare11070986)
Supplement: Supplementary file 1 [file healthcare-11-00986-s001.zip]

Archive with 1 entries (1 files):
- healthcare-2243198-supplementary.pdf
